# Supplementary material for: PM2.5-Bound Organophosphate Esters and Childhood Sleep Disorders: Evidence from the Pearl River Delta Study
Source: Toxics. 2026 Jan 29;14(2):134. doi: 10.3390/toxics14020134 (PMC12944893; doi:10.3390/toxics14020134)
Supplement: Supplementary file 1 [file toxics-14-00134-s001.zip]

Archive with 1 entries (1 files):
- toxics-4087634-supplementary.pdf
